# Supplementary material for: STING activation promotes autologous type I interferon–dependent development of type 1 regulatory T cells during malaria
Source: J Clin Invest. 2023 Oct 2;133(19):e169417. doi: 10.1172/JCI169417 (PMC10541195; doi:10.1172/JCI169417)
Supplement: Supporting data values [file jci-133-169417-s199.xlsx]

## Sheet: Figure 1C
TMEM173	Tr1	Th1	Tneg						IL10	Tr1	Th1	Tneg						IFNG	Tr1	Th1	Tneg
P1	0.0001438	5.506e-05	6.795e-05						P1	1.355e-05	2.323e-07	9.419e-08						P1	0.0003581	5.156e-05	1.766e-06
P2	0.0001146	5.414e-05	3.871e-05						P2	9.991e-06	1.866e-07	1.089e-07						P2	0.0001791	2.159e-05	4.531e-07
P3	0.0001464	9.504e-05	5.946e-05						P3	1.309e-05	2.16e-07	1.141e-07						P3	0.0009673	0.0001902	6.848e-06
P4	0.0002935	0.0001848	9.407e-05						P4	1.501e-05	4.942e-07	2.684e-07						P4	0.0003756	0.0001468	7.377e-06
P5	0.000159	6.751e-05	3.874e-05						P5	1.388e-05	2.483e-07	5.658e-08						P5	0.0001841	3.01e-05	7.103e-07
RM one-way ANOVA with Šídák's multiple comparisons test (on log2-transformed data)	Mean Diff.	95.00% CI of diff.	Below threshold?	Summary	Adjusted P Value				RM one-way ANOVA with Šídák's multiple comparisons test (on log2-transformed data)	Mean Diff.	95.00% CI of diff.	Below threshold?	Summary	Adjusted P Value				RM one-way ANOVA with Šídák's multiple comparisons test (on log2-transformed data)	Mean Diff.	95.00% CI of diff.	Below threshold?	Summary	Adjusted P Value
Tr1 vs. Th1	-0.9987	-1.544 to -0.4533	Yes	**	0.0017				Tr1 vs. Th1	-5.652	-6.466 to -4.838	Yes	****	<0.0001				Tr1 vs. Th1	-2.433	-3.513 to -1.353	Yes	***	0.0004
Tr1 vs. Tneg	-1.525	-2.071 to -0.9798	Yes	****	<0.0001				Tr1 vs. Tneg	-6.855	-7.669 to -6.041	Yes	****	<0.0001				Tr1 vs. Tneg	-7.424	-8.504 to -6.344	Yes	****	<0.0001
Th1 vs. Tneg	-0.5265	-1.072 to 0.01893	No	ns	0.0585				Th1 vs. Tneg	-1.203	-2.017 to -0.3887	Yes	**	0.0065				Th1 vs. Tneg	-4.992	-6.072 to -3.912	Yes	****	<0.0001

## Sheet: Figure 2C
	Scramble	gRNA
P1	0.0001048	1.404e-05
P2	7.212e-05	1.968e-05
P3	7.654e-05	4.693e-05
P4	6.277e-05	1.788e-05
P5	2.442e-05	1.902e-05
P6	4.082e-05	1.877e-05
P7	8.656e-05	2.102e-05
P8	6.823e-05	1.256e-05
Paired t test (on log2-transformed data)
P value	0.001
P value summary	***
Significantly different (P < 0.05)?	Yes
One- or two-tailed P value?	Two-tailed
t, df	t=5.410, df=7
Number of pairs	8

## Sheet: Figure 3A
	Media								cGAMP
	P1	P2	P3	P4	P5	P6	P7	P8	P1	P2	P3	P4	P5	P6	P7	P8
Scramble	22.7	24.9	19.7	61.1	9.05	18.5	14	6.93	47.1	43.6	31.4	71.1	26.2	39	31.2	14.8
gRNA	9.06	14.3	12.8	53.5	5.79	10.1	12.6	5.25	8.7	15.3	12	55.8	6.75	13.4	12.9	5.77
2way ANOVA with Šídák's multiple comparisons test-row effect	Mean Diff.	95.00% CI of diff.	Below threshold?	Summary	Adjusted P Value
Scramble - gRNA
Media	6.685	2.622 to 10.75	Yes	**	0.0046
cGAMP	21.72	17.66 to 25.79	Yes	****	<0.0001
2way ANOVA with Šídák's multiple comparisons test-column effect	Mean Diff.	95.00% CI of diff.	Below threshold?	Summary	Adjusted P Value
Media - cGAMP
Scramble	-15.94	-20.00 to -11.88	Yes	****	<0.0001
gRNA	-0.9025	-4.965 to 3.160	No	ns	0.7968

## Sheet: Figure 3B
	Media					cGAMP
	P1	P2	P3	P4	P5	P1	P2	P3	P4	P5
LAG3+ CD49b+	3.11	4.2	5.01	6.32	3.6	31.5	37.4	53.9	50.6	49.1
LAG3+ CD49b-	0.43	2.85	3.23	4.38	0.98	10.1	14	29	24.5	22.5
LAG3- CD49b+	2.31	4.53	3.8	3.23	3.32	8.41	16.6	21.1	25.4	21
LAG3- CD49b-	0.041	0.39	0.74	0.84	0.36	1.18	4.42	7.1	7.98	6.34
2way ANOVA with Šídák's multiple comparisons test-row effect	Mean Diff.	95.00% CI of diff.	Below threshold?	Summary	Adjusted P Value
Media
LAG3+ CD49b+ vs. LAG3+ CD49b-	2.074	-3.041 to 7.189	No	ns	0.9071
LAG3+ CD49b+ vs. LAG3- CD49b+	1.01	-4.105 to 6.125	No	ns	0.9998
LAG3+ CD49b+ vs. LAG3- CD49b-	3.974	-1.141 to 9.089	No	ns	0.1983
LAG3+ CD49b- vs. LAG3- CD49b+	-1.064	-6.179 to 4.051	No	ns	0.9996
LAG3+ CD49b- vs. LAG3- CD49b-	1.9	-3.215 to 7.015	No	ns	0.9463
LAG3- CD49b+ vs. LAG3- CD49b-	2.964	-2.151 to 8.079	No	ns	0.5501
cGAMP
LAG3+ CD49b+ vs. LAG3+ CD49b-	24.48	19.36 to 29.60	Yes	****	<0.0001
LAG3+ CD49b+ vs. LAG3- CD49b+	26	20.88 to 31.11	Yes	****	<0.0001
LAG3+ CD49b+ vs. LAG3- CD49b-	39.1	33.98 to 44.21	Yes	****	<0.0001
LAG3+ CD49b- vs. LAG3- CD49b+	1.518	-3.597 to 6.633	No	ns	0.9898
LAG3+ CD49b- vs. LAG3- CD49b-	14.62	9.501 to 19.73	Yes	****	<0.0001
LAG3- CD49b+ vs. LAG3- CD49b-	13.1	7.983 to 18.21	Yes	****	<0.0001
2way ANOVA with Šídák's multiple comparisons test-column effect	Mean Diff.	95.00% CI of diff.	Below threshold?	Summary	Adjusted P Value
Media - cGAMP
LAG3+ CD49b+	-40.05	-44.31 to -35.80	Yes	****	<0.0001
LAG3+ CD49b-	-17.65	-21.90 to -13.39	Yes	****	<0.0001
LAG3- CD49b+	-15.06	-19.32 to -10.81	Yes	****	<0.0001
LAG3- CD49b-	-4.93	-9.186 to -0.6740	Yes	*	0.0214

## Sheet: Figure 3C
	Media								cGAMP
	P1	P2	P3	P4	P5	P6	P7	P8	P1	P2	P3	P4	P5	P6	P7	P8
Scramble	6.901e-08	8.135e-08	1.638e-07	1.416e-07	5.278e-08	1.114e-07	5.344e-08	4.924e-08	1.05e-07	1.68e-07	2.01e-07	1.62e-07	6.58e-08	1.04e-07	8.16e-08	6.67e-08
gRNA	3.06e-08	8.62e-08	1.38e-07	8.48e-08	6.77e-08	5.24e-08	1.11e-07	2.19e-08	1.73e-08	1.11e-07	7.85e-08	3.5e-08	4.07e-08	5.37e-08	1.12e-07	2e-08
2way ANOVA with Šídák's multiple comparisons test-row effect	Mean Diff.	95.00% CI of diff.	Below threshold?	Summary	Adjusted P Value
Scramble - gRNA1
Media	1.625e-08	-6.913e-009 to 3.942e-008	No	ns	0.1669
cGAMP	6.074e-08	3.757e-008 to 8.390e-008	Yes	***	0.0003
2way ANOVA with Šídák's multiple comparisons test-column effect	Mean Diff.	95.00% CI of diff.	Below threshold?	Summary	Adjusted P Value
Media - cGAMP
Scramble	-2.894e-08	-5.210e-008 to -5.769e-009	Yes	*	0.0189
gRNA1	1.555e-08	-7.616e-009 to 3.872e-008	No	ns	0.1883

## Sheet: Figure 3D
	Media								cGAMP
	P1	P2	P3	P4	P5	P6	P7	P8	P1	P2	P3	P4	P5	P6	P7	P8
Scramble	5.04e-06	6.31e-06	5.38e-06	8.89e-05	6.05e-06	9.74e-06	1.75e-05	5.92e-06	1.39e-05	2.53e-05	9.93e-06	0.00016	1.16e-05	3.95e-05	3.32e-05	1.92e-05
gRNA	3.13e-06	6.32e-06	3.82e-06	9.67e-05	4.67e-06	1.25e-05	1.85e-05	2.92e-06	3.03e-06	9.03e-06	5.23e-06	0.0001	5.63e-06	9.83e-06	1.94e-05	3.45e-06
2way ANOVA with Šídák's multiple comparisons test-row effect	Mean Diff.	95.00% CI of diff.	Below threshold?	Summary	Adjusted P Value
Scramble - gRNA
Media	-4.65e-07	-1.555e-005 to 1.462e-005	No	ns	0.9955
cGAMP	1.963e-05	4.545e-006 to 3.471e-005	Yes	*	0.0155
2way ANOVA with Šídák's multiple comparisons test-column effect	Mean Diff.	95.00% CI of diff.	Below threshold?	Summary	Adjusted P Value
Media - cGAMP
Scramble	-2.097e-05	-3.606e-005 to -5.890e-006	Yes	*	0.0112
gRNA	-8.8e-07	-1.596e-005 to 1.420e-005	No	ns	0.984

## Sheet: Figure 3E
	Media								cGAMP
	P1	P2	P3	P4	P5	P6	P7	P8	P1	P2	P3	P4	P5	P6	P7	P8
Scramble	4.62e-07	5.74e-07	4.71e-07	1.45e-07	3.2e-07	3.02e-07	2.73e-07	7.28e-07	5.48e-06	1e-05	3.2e-06	7.61e-06	6.46e-07	1.45e-06	1.2e-06	1.43e-06
gRNA	2.2e-07	6.89e-07	7.34e-07	9.16e-08	6.18e-08	4.25e-07	4.13e-07	5.29e-07	1.98e-07	5.18e-07	8.76e-07	3e-07	2.13e-07	4.57e-07	3.91e-07	5.84e-07
2way ANOVA with Šídák's multiple comparisons test-row effect	Mean Diff.	95.00% CI of diff.	Below threshold?	Summary	Adjusted P Value
Scramble - gRNA
Media	1.395e-08	-2.465e-006 to 2.493e-006	No	ns	0.9998	0.9998
cGAMP	3.435e-06	9.554e-007 to 5.914e-006	Yes	*	0.0114	0.0114
2way ANOVA with Šídák's multiple comparisons test-column effect	Mean Diff.	95.00% CI of diff.	Below threshold?	Summary	Adjusted P Value
Media - cGAMP
Scramble	-3.468e-06	-5.947e-006 to -9.882e-007	Yes	*	0.0109
gRNA	-4.67e-08	-2.526e-006 to 2.433e-006	No	ns	0.9983

## Sheet: Figure 4B
LAG3+ CD49b+ (%)	no cGAMP					cGAMP								IL10	no cGAMP					cGAMP								IFNG	no cGAMP					cGAMP								IFNB1	no cGAMP					cGAMP
	P1	P2	P3	P4	P5	P1	P2	P3	P4	P5					P1	P2	P3	P4	P5	P1	P2	P3	P4	P5					P1	P2	P3	P4	P5	P1	P2	P3	P4	P5					P1	P2	P3	P4	P5	P1	P2
Media	50	45.9	50.6	74.4	55.2	66.3	62.3	64.8	84.7	65.1				Media	6.68e-07	1.6e-06	1.1e-06	4.1e-07	2.48e-07	1.38e-06	2.7e-06	1.21e-06	7.91e-07	4.84e-07				Media	2.4e-05	0.00015	0.00021	3.6e-05	3.7e-05	4.8e-05	0.00018	0.00024	8.5e-05	6.9e-05				Media	1.57e-07	1.44e-07	1.11e-07	2.46e-07	3.79e-07	2.95e-06	2.33e-06
αIFNR	51.2	48.7	54.1	71.2	51.4	53.2	54.3	53.1	78.8	56.5				αIFNR	1.09e-06	1.4e-06	1.11e-06	5.43e-07	3.45e-07	7.86e-07	1.98e-06	7.94e-07	4.53e-07	3.43e-07				αIFNR	3.72e-05	0.000126	0.000204	5.42e-05	5.72e-05	2.8e-05	0.000141	0.00014	4.94e-05	4.72e-05				αIFNR	3.58e-07	1.05e-07	1.95e-07	2.6e-07	1.91e-07	1.62e-06	1.74e-06
2way ANOVA with Šídák's multiple comparisons test-row effect	Mean Diff.	95.00% CI of diff.	Below threshold?	Summary	Adjusted P Value									2way ANOVA with Šídák's multiple comparisons test-row effect	Mean Diff.	95.00% CI of diff.	Below threshold?	Summary	Adjusted P Value									2way ANOVA with Šídák's multiple comparisons test-row effect	Mean Diff.	95.00% CI of diff.	Below threshold?	Summary	Adjusted P Value									2way ANOVA with Šídák's multiple comparisons test-row effect	Mean Diff.	95.00% CI of diff.	Below threshold?	Summary	Adjusted P Value
Media - αIFNR														Media - αIFNR														Media - αIFNR														Media - αIFNR
no cGAMP	-0.1	-6.267 to 6.067	No	ns	0.9982									no cGAMP	-9.24e-08	-4.114e-007 to 2.266e-007	No	ns	0.6034									no cGAMP	-4.32e-06	-3.685e-005 to 2.821e-005	No	ns	0.8897									no cGAMP	-1.44e-08	-6.247e-007 to 5.959e-007	No	ns	0.9962
cGAMP	9.46	3.293 to 15.63	Yes	*	0.0118									cGAMP	4.418e-07	1.228e-007 to 7.608e-007	Yes	*	0.0169									cGAMP	4.328e-05	1.075e-005 to 7.581e-005	Yes	*	0.0195									cGAMP	1.166e-06	5.557e-007 to 1.776e-006	Yes	**	0.0053
2way ANOVA with Šídák's multiple comparisons test-column effect	Mean Diff.	95.00% CI of diff.	Below threshold?	Summary	Adjusted P Value									2way ANOVA with Šídák's multiple comparisons test-column effect	Mean Diff.	95.00% CI of diff.	Below threshold?	Summary	Adjusted P Value									2way ANOVA with Šídák's multiple comparisons test-column effect	Mean Diff.	95.00% CI of diff.	Below threshold?	Summary	Adjusted P Value									2way ANOVA with Šídák's multiple comparisons test-column effect	Mean Diff.	95.00% CI of diff.	Below threshold?	Summary	Adjusted P Value
no cGAMP - cGAMP														no cGAMP - cGAMP														no cGAMP - cGAMP														no cGAMP - cGAMP
Media	-13.42	-19.59 to -7.253	Yes	**	0.0033									Media	-5.078e-07	-8.268e-007 to -1.888e-007	Yes	*	0.0103									Media	-3.3e-05	-6.553e-005 to -4.680e-007	Yes	*	0.0478									Media	-2.525e-06	-3.135e-006 to -1.914e-006	Yes	***	0.0003
αIFNR	-3.86	-10.03 to 2.307	No	ns	0.1807									αIFNR	2.64e-08	-2.926e-007 to 3.454e-007	No	ns	0.9549									αIFNR	1.46e-05	-1.793e-005 to 4.713e-005	No	ns	0.3491									αIFNR	-1.344e-06	-1.955e-006 to -7.339e-007	Yes	**	0.0031
[truncated: 3 more columns]

## Sheet: Figure 4D
LAG3+ CD49b+ (%)	Media					cGAMP					IFNβ1					IFNβ1+cGAMP								IL10	Media					cGAMP					IFNβ1					IFNβ1+cGAMP								IFNG	Media
	P1	P2	P3	P4	P5	P1	P2	P3	P4	P5	P1	P2	P3	P4	P5	P1	P2	P3	P4	P5					P1	P2	P3	P4	P5	P1	P2	P3	P4	P5	P1	P2	P3	P4	P5	P1	P2	P3	P4	P5					P1
scramble	19.5	29	27.5	26.2	32.1	40.6	43.7	47.4	36.4	48.5	51.3	53.6	60.5	43.8	59.7	44.9	45.9	49.1	35.1	45.1				scramble	1.48e-08	3.91e-08	2.39e-08	4.99e-08	7.36e-08	4.13e-08	5.52e-08	8.25e-08	8.44e-08	3.01e-07	1.36e-07	9.05e-08	1.32e-07	1.98e-07	2.96e-07	1.03e-07	6.69e-08	9.95e-08	9.52e-08	3.39e-07				scramble	2.64e-06
gRNA	9.9	21.4	18.1	13.6	18.7	9.76	21.1	18	13.5	16	47.7	55	56.9	41.5	55.9	47.5	53	58.2	41	56				gRNA	2e-08	1.07e-08	1.21e-08	8.86e-09	4.04e-08	5.1e-09	1.66e-08	2.75e-09	9.93e-09	5.24e-08	7.39e-08	3.27e-08	4.36e-08	6.3e-08	2.42e-07	6.77e-08	3.72e-08	3.34e-08	6.4e-08	2.53e-07				gRNA	2.67e-06
2way ANOVA with Šídák's multiple comparisons test-row effect	Mean Diff.	95.00% CI of diff.	Below threshold?	Summary	Adjusted P Value																			2way ANOVA with Šídák's multiple comparisons test-row effect	Mean Diff.	95.00% CI of diff.	Below threshold?	Summary	Adjusted P Value																			2way ANOVA with Šídák's multiple comparisons test-row effect	Mean Diff.
scramble - gRNA																								scramble - gRNA																								scramble - gRNA
Media	10.52	6.574 to 14.47	Yes	****	<0.0001																			Media	2.185e-08	-3.877e-008 to 8.246e-008	No	ns	0.7768																			Media	9.023e-07
cGAMP	27.65	23.70 to 31.59	Yes	****	<0.0001																			cGAMP	9.552e-08	3.491e-008 to 1.561e-007	Yes	**	0.0024																			cGAMP	2.498e-06
IFNβ1	2.38	-1.566 to 6.326	No	ns	0.3532																			IFNβ1	7.946e-08	1.885e-008 to 1.401e-007	Yes	**	0.0095																			IFNβ1	2.734e-06
IFNβ1+cGAMP	-7.12	-11.07 to -3.174	Yes	***	0.0008																			IFNβ1+cGAMP	4.966e-08	-1.095e-008 to 1.103e-007	No	ns	0.1284																			IFNβ1+cGAMP	2.371e-06
2way ANOVA with Šídák's multiple comparisons test-column effect	Mean Diff.	95.00% CI of diff.	Below threshold?	Summary	Adjusted P Value																			2way ANOVA with Šídák's multiple comparisons test-column effect	Mean Diff.	95.00% CI of diff.	Below threshold?	Summary	Adjusted P Value																			2way ANOVA with Šídák's multiple comparisons test-column effect	Mean Diff.
scramble																								scramble																								scramble
Media vs. cGAMP	-16.46	-20.70 to -12.22	Yes	****	<0.0001																			Media vs. cGAMP	-7.262e-08	-1.377e-007 to -7.506e-009	Yes	*	0.0258																			Media vs. cGAMP	-1.564e-06
Media vs. IFNβ1	-26.92	-31.16 to -22.68	Yes	****	<0.0001																			Media vs. IFNβ1	-1.302e-07	-1.954e-007 to -6.513e-008	Yes	***	0.0002																			Media vs. IFNβ1	-3.703e-06
Media vs. IFNβ1+cGAMP	-17.16	-21.40 to -12.92	Yes	****	<0.0001																			Media vs. IFNβ1+cGAMP	-1.005e-07	-1.656e-007 to -3.535e-008	Yes	**	0.0024																			Media vs. IFNβ1+cGAMP	-3.786e-06
cGAMP vs. IFNβ1	-10.46	-14.70 to -6.221	Yes	****	<0.0001																			cGAMP vs. IFNβ1	-5.762e-08	-1.227e-007 to 7.494e-009	No	ns	0.0959																			cGAMP vs. IFNβ1	-2.139e-06
cGAMP vs. IFNβ1+cGAMP	-0.7	-4.939 to 3.539	No	ns	0.9967																			cGAMP vs. IFNβ1+cGAMP	-2.784e-08	-9.295e-008 to 3.727e-008	No	ns	0.7458																			cGAMP vs. IFNβ1+cGAMP	-2.222e-06
IFNβ1 vs. IFNβ1+cGAMP	9.76	5.521 to 14.00	Yes	****	<0.0001																			IFNβ1 vs. IFNβ1+cGAMP	2.978e-08	-3.533e-008 to 9.489e-008	No	ns	0.6878																			IFNβ1 vs. IFNβ1+cGAMP	-8.26e-08
gRNA																								gRNA																								gRNA
Media vs. cGAMP	0.668	-3.571 to 4.907	No	ns	0.9974																			Media vs. cGAMP	1.056e-09	-6.406e-008 to 6.617e-008	No	ns	>0.9999																			Media vs. cGAMP	3.104e-08
Media vs. IFNβ1	-35.06	-39.30 to -30.82	Yes	****	<0.0001																			Media vs. IFNβ1	-7.263e-08	-1.377e-007 to -7.514e-009	Yes	*	0.0258																			Media vs. IFNβ1	-1.872e-06
Media vs. IFNβ1+cGAMP	-34.8	-39.04 to -30.56	Yes	****	<0.0001																			Media vs. IFNβ1+cGAMP	-7.265e-08	-1.378e-007 to -7.534e-009	Yes	*	0.0258																			Media vs. IFNβ1+cGAMP	-2.318e-06
cGAMP vs. IFNβ1	-35.73	-39.97 to -31.49	Yes	****	<0.0001																			cGAMP vs. IFNβ1	-7.368e-08	-1.388e-007 to -8.570e-009	Yes	*	0.0235																			cGAMP vs. IFNβ1	-1.903e-06
cGAMP vs. IFNβ1+cGAMP	-35.47	-39.71 to -31.23	Yes	****	<0.0001																			cGAMP vs. IFNβ1+cGAMP	-7.37e-08	-1.388e-007 to -8.590e-009	Yes	*	0.0235																			cGAMP vs. IFNβ1+cGAMP	-2.349e-06
IFNβ1 vs. IFNβ1+cGAMP	0.26	-3.979 to 4.499	No	ns	>0.9999																			IFNβ1 vs. IFNβ1+cGAMP	-2e-11	-6.513e-008 to 6.509e-008	No	ns	>0.9999																			IFNβ1 vs. IFNβ1+cGAMP	-4.46e-07
[truncated: 40 more columns]

## Sheet: Figure 5B
IL-10+ (%)		PBT-IIWT	PBT-IIΔSting				IFNγ+ (%)		PBT-IIWT	PBT-IIΔSting
Experiment 1	N1	36.9	42.1				Experiment 1	N1	10.7	18.8
	N2	43.4	36.8					N2	14.9	23
	N3	37.4	27.6					N3	15.2	18.8
	N4	40.6	28.6					N4	16.9	20.5
	N5	40.1	36.9					N5	16.9	21.5
	N6	36.8	24.4					N6	18.7	25.5
	N7	38.1	36.1					N7	21.3	30.3
	N8	37.2	33.5					N8	32.8	43.3
	N9	39.7	33.6					N9	19.9	25.5
	N10	39.9	28.1					N10	16.8	22
Experiment 2	N11	48.8	43.8				Experiment 2	N11	14.7	12.5
	N12	68.5	64.2					N12	12	11.4
	N13	64.1	56.7					N13	7.01	6.63
	N14	70.4	63.9					N14	9.1	8.63
	N15	66	59.1					N15	12.1	12
	N16	45.3	37.6					N16	6.89	5.67
	N17	63.9	59.4					N17	10.3	9.71
	N18	64.3	57.9					N18	9.34	8.63
	N19	68	65.6					N19	10.4	10.9
	N20	60.6	51.4					N20	9.89	8.5
Experiment 3	N21	54.4	41.6				Experiment 3	N21	9.06	11
	N22	65.3	44.5					N22	8.26	9.32
	N23	51	41.4					N23	5.81	7.31
	N24	55.5	41.9					N24	13.2	15.4
Paired t test								Paired t test
P value	<0.0001							P value	0.0001
P value summary	****							P value summary	***
Significantly different (P < 0.05)?	Yes							Significantly different (P < 0.05)?	Yes
One- or two-tailed P value?	Two-tailed							One- or two-tailed P value?	Two-tailed
t, df	t=7.180, df=23							t, df	t=3.525, df=23
Number of pairs	24							Number of pairs	24

[truncated: 28 more sheets: Figure 5C, Figure 5D, Figure 6B, Figure 6C, Figure 6D, Figure 7B, Figure 7D, Figure 7F, Figure 7G, Figure 7H, Figure S1A, Figure S1B, Figure S2B, Figure S2C, Figure S2D, Figure S2E, Figure S3A, Figure S3B, Figure S3C, Figure S3D …]
